# Supplementary material for: Cellular Delivery of Functional AntimiR Conjugated to Bio-Produced Gold Nanoparticles
Source: Noncoding RNA. 2025 Sep 11;11(5):66. doi: 10.3390/ncrna11050066 (PMC12452297; doi:10.3390/ncrna11050066)
Supplement: Supplementary file 1 [file ncrna-11-00066-s001.zip]

Archive with 1 entries (1 files):
- ncrna-3747494-supplementary.jpg
